# Supplementary material for: Genome-Wide Association Analysis Identified Variants Associated with Body Measurement and Reproduction Traits in Shaziling Pigs
Source: Genes (Basel). 2023 Feb 18;14(2):522. doi: 10.3390/genes14020522 (PMC9957351; doi:10.3390/genes14020522)
Supplement: Supplementary file 1 [file genes-14-00522-s001.zip › Table S1.xlsx]

## Sheet: Sheet1
GO enrichment analysis of candidate genes in biological process
#Term	Database	ID	Input number	Background number	P-Value	Corrected P-Value	Input
positive regulation of stem cell proliferation	Gene Ontology	GO:2000648	1	12	0.00857428	0.0376959	NANOG
inflammatory response	Gene Ontology	GO:0006954	3	381	0.00204101	0.0337264	BMPR1B|SPAM1|KIT
flavonoid metabolic process	Gene Ontology	GO:0009812	1	5	0.00396618	0.0337264	POR
osteoclast development	Gene Ontology	GO:0036035	1	6	0.00462574	0.0337264	FOXP1
fatty acid oxidation	Gene Ontology	GO:0019395	1	15	0.0105429	0.0390339	POR
positive regulation of cartilage development	Gene Ontology	GO:0061036	1	17	0.0118532	0.039619	BMPR1B
chondrocyte development	Gene Ontology	GO:0002063	1	17	0.0118532	0.039619	BMPR1B
G protein-coupled peptide receptor activity	Gene Ontology	GO:0008528	1	43	0.0287363	0.0527067	GLP1R
skin development	Gene Ontology	GO:0043588	1	35	0.0235713	0.048331	TFAP2B
calcium channel regulator activity	Gene Ontology	GO:0005246	1	35	0.0235713	0.048331	CACNG1
ovarian follicle development	Gene Ontology	GO:0001541	1	40	0.0268025	0.0506962	KIT
glycosphingolipid metabolic process	Gene Ontology	GO:0006687	1	40	0.0268025	0.0506962	KIT
erythrocyte differentiation	Gene Ontology	GO:0030218	1	48	0.0319511	0.0552913	KIT
virus receptor activity	Gene Ontology	GO:0001618	1	76	0.0497657	0.0718511	SPAM1
regulation of cell differentiation	Gene Ontology	GO:0045595	2	34	0.000261896	0.0165366	TFAP2B|NANOG
metal ion binding	Gene Ontology	GO:0046872	5	2298	0.0161686	0.0426698	BMPR1B|FOXP1|RIMS1|ARAP2|KIT
cellular response to glucagon stimulus	Gene Ontology	GO:0071377	1	26	0.017729	0.0436958	GLP1R
calcium ion homeostasis	Gene Ontology	GO:0055074	1	22	0.0151217	0.0405462	TFAP2B
KEGG annotation analysis of candidate genes
#Term	Database	ID	Input number	Background number	P-Value	Corrected P-Value	Input
Cardiac muscle contraction	KEGG PATHWAY	hsa04260	3	86	2.81716e-05	0.00458257	CACNG1|COX7A2|COX6C
Huntington disease	KEGG PATHWAY	hsa05016	3	193	0.000292496	0.0165366	COX7A2|DNAH9|COX6C
Oxidative phosphorylation	KEGG PATHWAY	hsa00190	2	133	0.00361178	0.0337264	COX7A2|COX6C
Signaling pathways regulating pluripotency of stem cells	KEGG PATHWAY	hsa04550	2	140	0.00398618	0.0337264	BMPR1B|NANOG
Parkinson disease	KEGG PATHWAY	hsa05012	2	142	0.00409633	0.0337264	COX7A2|COX6C
Non-alcoholic fatty liver disease (NAFLD)	KEGG PATHWAY	hsa04932	2	149	0.00449295	0.0337264	COX7A2|COX6C
Alzheimer disease	KEGG PATHWAY	hsa05010	2	171	0.00585012	0.0337264	COX7A2|COX6C
Thermogenesis	KEGG PATHWAY	hsa04714	2	231	0.0103725	0.0390339	COX7A2|COX6C
Glycosaminoglycan degradation	KEGG PATHWAY	hsa00531	1	19	0.0131619	0.0396481	SPAM1
MAPK signaling pathway	KEGG PATHWAY	hsa04010	2	295	0.0164384	0.0426698	CACNG1|KIT
MicroRNAs in cancer	KEGG PATHWAY	hsa05206	2	299	0.0168577	0.0429587	CCNG1|FOXP1
Basal transcription factors	KEGG PATHWAY	hsa03022	1	45	0.0300234	0.0534724	GTF2H5
Nucleotide excision repair	KEGG PATHWAY	hsa03420	1	47	0.031309	0.0547626	GTF2H5
Acute myeloid leukemia	KEGG PATHWAY	hsa05221	1	66	0.0434398	0.0662792	KIT
Central carbon metabolism in cancer	KEGG PATHWAY	hsa05230	1	69	0.0453418	0.0678737	KIT
p53 signaling pathway	KEGG PATHWAY	hsa04115	1	72	0.0472402	0.0696472	CCNG1
